# Supplementary material for: Designing Organic Spin-Gapless Semiconductors via Molecular Adsorption on C4N3 Monolayer
Source: Molecules. 2024 Jul 1;29(13):3138. doi: 10.3390/molecules29133138 (PMC11243529; doi:10.3390/molecules29133138)
Supplement: Supplementary file 1 [file molecules-29-03138-s001.zip]

Archive with 1 entries (1 files):
- molecules-3074600-supplementary.pdf
